# Supplementary material for: Inflammatory Stimuli and Fecal Microbiota Transplantation Accelerate Pancreatic Carcinogenesis in Transgenic Mice, Accompanied by Changes in the Microbiota Composition
Source: Cells. 2025 Feb 28;14(5):361. doi: 10.3390/cells14050361 (PMC11898920; doi:10.3390/cells14050361)
Supplement: Supplementary file 1 [file cells-14-00361-s001.zip]

Archive with 3 entries (3 files):
- Suppl. Table S18.xlsx
- Suppl. Table S19.xlsx
- Supplementary Material revised.pdf
