# Supplementary material for: Inflammatory Stimuli and Fecal Microbiota Transplantation Accelerate Pancreatic Carcinogenesis in Transgenic Mice, Accompanied by Changes in the Microbiota Composition
Source: Cells. 2025 Feb 28;14(5):361. doi: 10.3390/cells14050361 (PMC11898920; doi:10.3390/cells14050361)
Supplement: Supplementary file 1 [file cells-14-00361-s001.zip › Suppl. Table S18.xlsx]

## Sheet: Suppl. Table S18
	p value for comparision of genera abundance in pancreas between groups
Genera		Bifidobacterium	Desulfovibrionaceae_uncultured	Dubosiella	Faecalibaculum	Staphylococcus	Lachnospiraceae_A2	Lachnospiraceae_ASF356	Roseburia	Dermacoccaceae	Coriobacteriaceae_UCG.002	Enterorhabdus	Bacteroides	Muribaculaceae	Prevotellaceae_UCG.001	Alistipes	Rikenella	Parabacteroides	Helicobacter	Chloroplast	Lactobacillus	Mycoplasma	Lachnospiraceae	Lachnoclostridium	Lachnospiraceae_NK4A136_group	Lachnospiraceae_UCG.001	Lachnospiraceae_UCG.006	Eubacterium_xylanophilum_group	Lachnospiraceae_uncultured	Colidextribacter	Oscillibacter	Oscillospiraceae_uncultured	Anaerotruncus	Incertae_Sedis	Ruminococcaceae_uncultured	Peptococcaceae_uncultured	Methylobacterium.Methylorubrum	Sphingomonas	Escherichia.Shigella	Enhydrobacter
p-value		0.00374542	0.041202	0.00861938	0.0128363	0.0461572	0.0155236	0.0333211	0.0328864	0.404795	0.0639849	0.77917	0.632418	0.956337	0.411809	0.291871	0.409838	0.580098	0.674883	0.374119	0.733072	0.38499	0.116466	0.808908	0.0595772	0.17582	0.927053	0.7354	0.465942	0.302723	0.635591	0.358823	0.96088	0.667575	0.769393	0.531167	0.966448	0.390713	0.51901	0.934501
post-hoc	Cre FMT vs Kras/Cre FMT	0.00200919	0.0455161	0.0183427	0.00892767	0.155699	0.00902376	0.0496188	0.0132342	0.308247	0.0565915	1	0.502397	0.705213	0.403101	0.161919	0.429859	0.546488	0.469865	0.318513	0.487611	0.259416	0.0514237	1	0.0467035	0.112803	0.503924	1	0.535312	0.20448	0.797303	0.222806	0.591612	0.428742	0.478476	0.5	0.602854	0.368423	0.410298	1
	Cre FMT vs. Cre SHAM	0.370235	0.0579716	0.202788	0.447174	0.0164681	0.0269644	0.031238	0.235514	0.285269	0.39107	0.512532	0.371485	0.472468	0.374942	0.282643	0.297246	0.376288	0.445961	0.224517	0.45055	0.36552	0.21929	0.615999	0.0415473	0.169079	0.575926	0.435983	0.36182	0.301569	0.46362	0.402034	0.481998	0.376955	0.606237	0.397955	0.795998	0.330992	0.422554	0.744966
	Kras/Cre FMT vs. Cre SHAM	0.00830413	0.476472	0.0054461	0.0148793	0.15579	0.366057	0.322588	0.090518	0.424894	0.0905838	0.526521	0.68098	1	0.386715	0.418341	0.480326	0.554279	0.799386	0.31354	0.461518	0.438011	0.281857	0.47337	0.372948	0.360647	0.455939	0.556773	0.359359	0.349581	0.466306	0.321516	0.505184	0.609959	1	0.497444	0.487336	0.328469	0.597928	0.472412
	Cre FMT vs. Kras/Cre SHAM	0.172397	0.40127	0.170872	0.146531	0.107277	0.186117	0.29483	0.122206	0.342273	0.0916355	0.475426	0.404199	0.651259	0.312607	0.256159	0.41585	0.524756	0.386258	0.376247	0.516557	0.42178	0.242214	0.515406	0.135008	0.300539	0.706709	0.532406	0.46141	0.348222	0.491316	0.304584	0.766334	0.499725	0.415626	0.276354	1	0.30147	0.323604	0.590515
	Kras/Cre FMT vs Kras/Cre SHAM	0.0568346	0.0726966	0.167761	0.156605	0.322701	0.120284	0.119769	0.219087	0.361834	0.393283	0.682273	0.484625	1	0.243852	0.44397	0.346469	0.466316	0.446322	0.336775	0.863753	0.334722	0.235004	0.549598	0.318142	0.253618	0.862472	0.477813	0.277644	0.350697	0.480239	0.500378	1	0.70066	0.614293	0.414532	1	0.388301	0.320372	1
	Cre SHAM vs. Kras/Cre SHAM	0.252497	0.0632857	0.0592253	0.169199	0.168152	0.157267	0.0611433	0.267067	0.379016	0.141105	0.437123	0.488007	0.557201	0.356683	0.463786	0.306625	0.481484	0.591424	0.346248	0.55664	0.393406	0.333515	0.654956	0.278164	0.322543	1	0.669325	0.459302	0.367619	0.382721	0.435472	1	0.442746	0.455669	0.474808	0.488454	0.384242	0.473068	0.479497
