# Supplementary material for: Inflammatory Stimuli and Fecal Microbiota Transplantation Accelerate Pancreatic Carcinogenesis in Transgenic Mice, Accompanied by Changes in the Microbiota Composition
Source: Cells. 2025 Feb 28;14(5):361. doi: 10.3390/cells14050361 (PMC11898920; doi:10.3390/cells14050361)
Supplement: Supplementary file 1 [file cells-14-00361-s001.zip › Suppl. Table S19.xlsx]

## Sheet: Suppl. Table S19
	p value for comparision of genera abundance in stool between groups
	Genera		Bifidobacterium	Coriobacteriaceae_UCG-002	Enterorhabdus	Odoribacter	Alloprevotella	Prevotellaceae_UCG-001	Alistipes	Rikenella	Rikenellaceae_RC9_gut_group	Chloroplast	Mucispirillum	Bilophila	Desulfovibrio	Desulfovibrionaceae_uncultured	Faecalibaculum	Erysipelotrichaceae_uncultured	Enterococcus	Mycoplasma	Clostridia_UCG-014	Clostridia_vadinBB60_group	Lachnospiraceae_f	Lachnospiraceae_A2	Lachnospiraceae_ASF356	Lachnospiraceae_Acetatifactor	Lachnospiraceae_Blautia	Lachnospiraceae_GCA-900066575	Lachnoclostridium	Lachnospiraceae_FCS020_group	Marvinbryantia	Roseburia	Eubacterium_xylanophilum_group	Lachnospiraceae_uncultured	Butyricicoccus	Butyricicoccaceae_UCG-009	Oscillospiraceae_g	Colidextribacter	Oscillospiraceae_NK4A214_group	Oscillibacter	Oscillospiraceae_uncultured	Anaerotruncus	Ruminococcaceae_Incertae_Sedis	Negativibacillus	Ruminococcaceae	Peptococcaceae_uncultured	Parasutterella	Brachyspira	Puniceicoccaceae
	p-value		0.000640602	0.00679481	0.011047	0.0035206	0.0118223	0.00786191	0.0210337	0.00724764	0.0002042	0.0416852	0.00886862	0.0206235	0.000704969	0.0127044	0.0047213	0.0134064	0.0401974	0.0054636	0.046968	0.000298103	0.00230396	0.00433266	0.00352514	0.00798313	0.00194235	0.00382263	0.0133394	0.0121594	0.0287064	0.00151804	0.000681646	0.0168705	0.00684217	0.00651606	0.00186138	0.0224256	0.00573099	0.017104	0.000474912	0.00774691	0.0176645	0.0109481	0.00357306	0.0425639	0.0201906	0.00014811	0.0144593
	post-hoc	Cre FMT vs. Kras/Cre FMT	0.0024091	0.0203329	0.0832697	0.245814	0.327096	0.327425	0.0402985	0.0110759	0.0027052	0.0648639	0.157763	0.288932	0.34541	0.0252284	0.00920203	0.0243577	0.111716	0.00834581	0.106805	0.00453658	0.00724301	0.0144417	0.0158069	0.027308	0.0194266	0.0114725	0.0103305	0.00311301	0.0452247	0.00946315	0.012208	0.0597795	0.0161237	0.00716441	0.00835316	0.0724484	0.0148734	0.048922	0.0103426	0.124906	0.043356	0.0249247	0.00460959	0.0406846	0.308049	0.0647506	0.0140318
		Cre FMT vs. Cre SHAM	0.360529	0.368451	0.00533329	0.205113	0.0189419	0.397844	0.404228	0.294047	0.000437134	0.327879	0.0285133	0.246009	0.0032497	0.477103	0.449053	0.46598	0.0156453	0.229267	0.19262	0.155774	0.393748	0.553293	0.389284	0.410773	0.0970587	0.39972	0.180324	0.0626098	0.237135	0.496898	0.0779016	0.193444	0.278875	0.227297	0.200236	0.221579	0.341109	0.308702	0.130705	0.127635	0.406525	0.415408	0.00257989	0.291102	0.0436917	0.00045912	0.148924
		Kras/Cre FMT vs. Cre SHAM	0.0122264	0.0173812	0.0761677	0.353348	0.0331312	0.311531	0.0525142	0.0539935	0.190958	0.0651198	0.00212233	0.134049	0.00439362	0.0364004	0.00721347	0.0191176	0.115573	0.0691372	0.0257097	0.000354623	0.00365439	0.0139308	0.0315288	0.0140048	0.0011171	0.0230537	0.123422	0.172018	0.0205995	0.00554161	0.000382989	0.0192741	0.0649515	0.0638316	0.0737325	0.188914	0.0154885	0.0286725	0.000978647	0.0160932	0.0836774	0.0133647	0.365435	0.148006	0.0210489	0.018409	0.167041
		Cre FMT vs. Kras/Cre SHAM	0.00231065	0.0261101	0.0237794	0.00126855	0.0259979	0.00481941	0.0210535	0.00992386	0.000412046	0.0644238	0.441609	0.0221121	0.00468252	0.0255963	0.0468232	0.0501769	0.0950908	0.0061492	0.337919	0.0394822	0.0262666	0.0147079	0.00651067	0.0218373	0.105194	0.0101309	0.0149521	0.0933315	0.176419	0.00762707	0.0924097	0.0722417	0.00795102	0.00965829	0.00159749	0.0103082	0.0230463	0.0318184	0.0199228	0.0411222	0.0177433	0.03988	0.0718799	0.0385276	0.0847866	0.00043493	0.0110379
		Kras/Cre FMT vs. Kras/Cre SHAM	0.479888	0.423968	0.245551	0.00673229	0.033644	0.0140322	0.435892	0.493954	0.219077	0.5	0.176489	0.0660998	0.00909969	0.343254	0.257844	0.362167	0.348943	0.463832	0.0721892	0.198954	0.277136	0.483567	0.287625	0.480744	0.235606	0.385791	0.380894	0.16616	0.235552	0.427912	0.20791	0.463807	0.3087	0.458647	0.217148	0.196528	0.45692	0.328307	0.431516	0.184658	0.221049	0.354578	0.142445	0.327975	0.0346082	0.0176207	0.479888
		Cre SHAM vs. Kras/Cre SHAM	0.0121668	0.0152364	0.210258	0.0292472	0.5	0.00929968	0.0643587	0.0507046	0.5	0.0460306	0.0364068	0.0110169	0.328292	0.0273317	0.0383585	0.0448825	0.191672	0.0548366	0.285766	0.00409803	0.0279815	0.0170286	0.0109286	0.0262291	0.0101531	0.0143889	0.11436	0.465248	0.074664	0.0101356	0.00594671	0.0194468	0.0281871	0.0738612	0.0178123	0.051585	0.0167948	0.0277518	0.00186113	0.00408345	0.0321516	0.0473593	0.126248	0.107169	0.307946	0.5	0.133756
[truncated: 28 more columns]
